# Supplementary material for: Disrupted inhibin B synthesis due to Sox9 hyper-palmitoylation in Sertoli cells impairs spermatogenesis via paracrine effects
Source: Biol Res. 2025 Dec 17;59:4. doi: 10.1186/s40659-025-00661-y (PMC12821855; doi:10.1186/s40659-025-00661-y)
Supplement: Supplementary file 1 — Supplementary Material 1 [file 40659_2025_661_MOESM1_ESM.xlsx]

## Sheet: Fig. 1
	Note:	①		The double-arrowed dotted blue line indicates that the two membranes are the same.								②		The dashed box represents a group of strips.						The red boxes represent the representative bands in the manuscript.
Fig.1H
Fig.1H

## Sheet: Fig. 2
	Note:	①		The double-arrowed dotted blue line indicates that the two membranes are the same.										②		The red boxes represent the representative bands in the manuscript.
	Fig. 2J
	Testis
										Fig3D
		Fig. 2P	TM4	Ctl PA PA+2BP		InhβB
	Fig. 2T
		Primary Sertoli

## Sheet: Fig. 3
	Fig. 3A
	Fig. 3E
	Fig. 3F
	Fig. 3G
	Note:	①		The double-arrowed dotted blue line indicates that the two membranes are the same.										②		The red boxes represent the representative bands in the manuscript.

## Sheet: Fig. 4
	Fig. 4F
	Fig.4H
	Fig. 4I
		Note:	①		The double-arrowed dotted blue line indicates that the two membranes are the same.										②		The red boxes represent the representative bands in the manuscript.

## Sheet: Fig.5
	Note:	①		The double-arrowed dotted blue line indicates that the two membranes are the same.										②		The red boxes represent the representative bands in the manuscript.
	Fig. 5C

## Sheet: Fig. 6
				Note:	①		The double-arrowed dotted blue line indicates that the two membranes are the same.								②		The dashed box represents a group of strips.						③		The red boxes represent the representative bands in the manuscript.
	Fig.6E
Fig. 6G
Fig.6F,H
	PLZF
	Fig6.J			TM4 cells						Fig6.K		GC1 cells
	FIg6.L											GC1 cells
			TM4 cells
