# Supplementary material for: Disrupted inhibin B synthesis due to Sox9 hyper-palmitoylation in Sertoli cells impairs spermatogenesis via paracrine effects
Source: Biol Res. 2025 Dec 17;59:4. doi: 10.1186/s40659-025-00661-y (PMC12821855; doi:10.1186/s40659-025-00661-y)
Supplement: Supplementary file 2 — Supplementary Material 2 [file 40659_2025_661_MOESM2_ESM.xlsx]

## Sheet: figure1
																												Tukey's multiple comparisons test	Mean Diff.	95.00% CI of diff.	Below threshold?	Summary	Adjusted P Value
		Raw data																										Control vs. PA	9.109	2.944 to 15.28	Yes	**	0.0043	A-B
	Fig1.D-E	D(sperm counts million/ml）			E（Sperm Motility 100%）				sperm counts																			Control vs. PA+2BP	1.318	-4.848 to 7.484	No	ns	0.8454	A-C
		Control	PA	PA+2BP	Control	PA	PA+2BP		ANOVA summary						Shapiro-Wilk test					ANOVA table	SS	DF	MS	F (DFn, DFd)	P value	η²	Power (1-β err prob)	PA vs. PA+2BP	-7.791	-13.96 to -1.625	Yes	*	0.0132	B-C
		17.9643	12.6085	22.2601	0.60255	0.2985	0.48495		F			8.603			W	0.7977	0.8929	0.8443		Treatment (between columns)	2309	2	1155	F (2, 15) = 17.83	P=0.0001	0.703963	0.96389
		19.248	15.6491	21.59	0.45525	0.2655	0.4302		P value			0.0032			P value	0.0561	0.3338	0.1415		Residual (within columns)	971.1	15	64.74					Test details	Mean 1	Mean 2	Mean Diff.	SE of diff.	n1	n2	q	DF
		27.225	11.7158	20.585	0.504	0.2985	0.51225		P value summary			**			Passed normality test (alpha=0.05)?	Yes	Yes	Yes		Total	3280	17						Control vs. PA	20.76	11.65	9.109	2.374	6	6	5.427	15
		27.4485	6.47	15.565	0.5082	0.1809	0.4443		Significant diff. among means (P < 0.05)?			Yes			P value summary	ns	ns	ns							=			Control vs. PA+2BP	20.76	19.44	1.318	2.374	6	6	0.7853	15
		16.0675	11.42	22.945	0.4395	0.14835	0.43665		R squared			0.5342																PA vs. PA+2BP	11.65	19.44	-7.791	2.374	6	6	4.642	15
		16.6254	12.0585	13.7243	0.42405	0.1443	0.33175
									Sperm Motility
									ANOVA summary						Shapiro-Wilk test					ANOVA table	SS	DF	MS	F (DFn, DFd)	P value	η²	Power (1-β err prob)	Tukey's multiple comparisons test	Mean Diff.	95.00% CI of diff.	Below threshold?	Summary	Adjusted P Value
		D(sperm counts million/ml）			E（Sperm Motility 100%）				F			26.93			W	0.8989	0.8274	0.786		Treatment (between columns)	2411	2	1205	F (2, 15) = 26.94	P<0.0001	0.782284	0.999802	Control vs. PA	26.63	16.60 to 36.66	Yes	****	<0.0001	A-B
	p-value	Control	PA		Control	PA			P value			<0.0001			P value	0.3677	0.1023	0.4659		Residual (within columns)	671.2	15	44.75					Control vs. PA+2BP	4.89	-5.142 to 14.92	No	ns	0.4348	A-C
		P=0.0043			P＜0.0001				P value summary			****			Passed normality test (alpha=0.05)?	Yes	Yes	Yes		Total	3082	17						PA vs. PA+2BP	-21.74	-31.77 to -11.71	Yes	***	0.0001	B-C
		PA	PA+2BP		PA	PA+2BP			Significant diff. among means (P < 0.05)?			Yes			P value summary	ns	ns	ns							=
		P=0.0132			P=0.0001				R squared			0.7822																Test details	Mean 1	Mean 2	Mean Diff.	SE of diff.	n1	n2	q	DF
																												Control vs. PA	48.9	22.27	26.63	3.862	6	6	9.75	15
																												Control vs. PA+2BP	48.9	44.01	4.89	3.862	6	6	1.791	15
																												PA vs. PA+2BP	22.27	44.01	-21.74	3.862	6	6	7.96	15
	Fig1.C	Raw data				Kruskal-Wallis test
		(weight/g）				P value	0.0735				Shapiro-Wilk test
		Control	PA	PA+2BP		Exact or approximate P value?	Exact				W	0.9485	0.8863	0.9101
		38.49	42.6	38.54		P value summary	ns				P value	0.7279	0.2991	0.4371
		40.53	41.04	40.19		Do the medians vary signif. (P < 0.05)?	No				Passed normality test (alpha=0.05)?	Yes	Yes	Yes
		40.02	41.6	38.96		Number of groups	3				P value summary	ns	ns	ns
		40.15	40.55	38.49		Kruskal-Wallis statistic	5.075
		42.21	37.13	36.84
		38.96	40.34	40.23
						Tukey's multiple comparisons test	Mean Diff.	95.00% CI of diff.	Below threshold?	Summary	Adjusted P Value
		weight/g				Control vs. PA	-0.4833	-2.734 to 1.767	No	ns	0.8441	A-B
	p-value	Control	PA			Control vs. PA+2BP	1.185	-1.066 to 3.436	No	ns	0.3819	A-C
		p=0.8441				PA vs. PA+2BP	1.668	-0.5824 to 3.919	No	ns	0.1658	B-C
		PA	PA+2BP
		p=0.1658				Test details	Mean 1	Mean 2	Mean Diff.	SE of diff.	n1	n2	q	DF	Power (1-β err prob)
						Control vs. PA	40.06	40.54	-0.4833	0.8665	6	6	0.7888	15	0.315018
						Control vs. PA+2BP	40.06	38.88	1.185	0.8665	6	6	1.934	15
						PA vs. PA+2BP	40.54	38.88	1.668	0.8665	6	6	2.723	15
	Fig. 1G
Fig. 1G	Control
	59.7	75.2	81.9	71.4	76.7	76.6	68.5	67.1	74.9	61.5	70.1	75	73.9	67.3	62.3	80.5	75.6	66	69.2	66.8	61.1	58.3	48.4	57	59	77.4	68.8	73.6	68.5	80	82.1	67.1	61.1	60.1	83.5	68.8	79.4	74.5	79.3	70.5	64.1	64.5	71.7	61.4	62.9	68.7	65	79.3	74.4
	80.4	81.8	72.3	68.6	68.4	60.3	57.6	50	57.9	59.6	76.5	66.5	73.6	64.5	76.5	63	73.2	72.1	58.6	66.2	73.9	75.1	77.3	60.8	70.5	71.1	57.4	72.9	64.2	75.1	62.2	68	77.3	63.3	64.2	67.9	80.8	77.3	69.6	69.9	72	77	64.2	66.1	62.2	61.7	73.7	68.6	65.1
	72	61.9	67.8	72.5	58	71.4	69.4	58.6	61.1	64	62.2	70	80	74.4	67.3	76.9	65.1	74.5	64.2	74.6	70	78.9	81.8	77.3	71.8	75.4	62.7	86.4	81.4	72.4	72.5	75.9	76	72.9	75.1	71.8	75	72.7	52.8	55.6	68.8	61.2	76.6	65.2	59.4	55.4	66.4	58.4	61
	73.7	63.1	66.4	71.6	72	66.4	55.6	69.4	57.6	70.9	76.6	58.9	72.6	54.6	59.5	64.2	66.4	64.5	63.3	61.2	81	69.2	81.2	68.9	75.1	86.7	66.2	60	65.2	65.5	66.7	58.5	76.3	61.8	62.7	73.3	81.8	92.4	61.5	77.6	76.7	72.7	69.4	70.4	81.8	76.2	74.7	66.6	71
						Shapiro-Wilk test					ANOVA summary			ANOVA table	SS	DF	MS	F (DFn, DFd)	P value	η²	Power (1-β err prob)
p-value	weight/g					W	0.9933	0.9884	0.9923		F	164.8		Treatment (between columns)	25013	2	12506	F (2, 597) = 164.8	P<0.0001	0.355697	0.686644
	Control	PA				P value	0.4989	0.1042	0.3785		P value	<0.0001		Residual (within columns)	45309	597	75.89
	p<0.0001****					Passed normality test (alpha=0.05)?	Yes	Yes	Yes		P value summary	****		Total	70321	599
	PA	PA+2BP				P value summary	ns	ns	ns		Significant diff. among means (P < 0.05)?	Yes
	p<0.0001****										R squared	0.3557
						Test details	Mean 1	Mean 2	Mean Diff.	SE of diff.	n1	n2	q	DF		Tukey's multiple comparisons test	Mean Diff.	95.00% CI of diff.	Below threshold?	Summary	Adjusted P Value
						Control vs. PA	69.3	53.51	15.8	0.8712	200	200	25.64	597		Control vs. PA	15.8	13.75 to 17.84	Yes	****	<0.0001	A-B
						Control vs. PA+2BP	69.3	62.1	7.204	0.8712	200	200	11.69	597		Control vs. PA+2BP	7.204	5.157 to 9.251	Yes	****	<0.0001	A-C
						PA vs. PA+2BP	53.51	62.1	-8.591	0.8712	200	200	13.95	597		PA vs. PA+2BP	-8.591	-10.64 to -6.544	Yes	****	<0.0001	B-C
	IF
	Fig1.J	J (C-KIT)									c-Kit
		Control	PA	PA+2BP		Shapiro-Wilk test					ANOVA summary
		32	18.5714	30.7143		W	0.9397	0.9036	0.9187		F			16.04		Tukey's multiple comparisons test	Mean Diff.	95.00% CI of diff.	Below threshold?	Summary	Adjusted P Value
		36.25	14.625	29.375		P value	0.5262	0.3972	0.4479		P value			0.0039		Control vs. PA	21.49	9.729 to 33.26	Yes	**	0.0033	A-B
		47.1429	17.7143	31.1429		Passed normality test (alpha=0.05)?	Yes	Yes	Yes		P value summary			**		Control vs. PA+2BP	8.054	-3.712 to 19.82	No	ns	0.1699	A-C
		J (C-KIT)				P value summary	ns	ns	ns		Significant diff. among means (P < 0.05)?			Yes		PA vs. PA+2BP	-13.44	-25.21 to -1.675	Yes	*	0.0295	B-C
	p-value	Control	PA								R squared			0.8424
		p=0.0033														Test details	Mean 1	Mean 2	Mean Diff.	SE of diff.	n1	n2	q	DF
		PA	PA+2BP			ANOVA table	SS	DF	MS	F (DFn, DFd)	P value	η²	Power (1-β err prob)			Control vs. PA	38.46	16.97	21.49	3.834	3	3	7.927	6
		P=0.0295				Treatment (between columns)	707.5	2	353.8	F (2, 6) = 16.04	P=0.0039	0.842462	0.977255			Control vs. PA+2BP	38.46	30.41	8.054	3.834	3	3	2.97	6
						Residual (within columns)	132.3	6	22.05							PA vs. PA+2BP	16.97	30.41	-13.44	3.834	3	3	4.957	6
						Total	839.8	8
	IF
	Fig1.I	I (Lin28)				Shapiro-Wilk test					ANOVA summary
		Control	PA	PA+2BP		W	0.7869	0.8838	0.8322		F			8.955		Tukey's multiple comparisons test	Mean Diff.	95.00% CI of diff.	Below threshold?	Summary	Adjusted P Value
		14.2857	6.125	12.4286		P value	0.0837	0.3358	0.1939		P value			0.0158		Control vs. PA	8.458	2.108 to 14.81	Yes	*	0.0152	A-B
		14	2.28571	9		Passed normality test (alpha=0.05)?	Yes	Yes	Yes		P value summary			*		Control vs. PA+2BP	2.262	-4.088 to 8.612	No	ns	0.5521	A-C
		8.5	3	8.57143		P value summary	ns	ns	ns		Significant diff. among means (P < 0.05)?			Yes		PA vs. PA+2BP	-6.196	-12.55 to 0.1534	No	ns	0.0548	B-C
		I (Lin28)									R squared			0.7491
	p-value	Control	PA													Test details	Mean 1	Mean 2	Mean Diff.	SE of diff.	n1	n2	q	DF
		p=0.0152				ANOVA table	SS	DF	MS	F (DFn, DFd)	P value	η²	Power (1-β err prob)			Control vs. PA	12.26	3.804	8.458	2.07	3	3	5.78	6
		PA	PA+2BP			Treatment (between columns)	115.1	2	57.53	F (2, 6) = 8.955	P=0.0158	0.749349	0.83128			Control vs. PA+2BP	12.26	10	2.262	2.07	3	3	1.546	6
		P=0.0548				Residual (within columns)	38.55	6	6.424							PA vs. PA+2BP	3.804	10	-6.196	2.07	3	3	4.234	6
						Total	153.6	8
	Fig1.N	N (PLZF)				ANOVA summary					Shapiro-Wilk test					ANOVA table	SS	DF	MS	F (DFn, DFd)	P value	η²	Power (1-β err prob)	Tukey's multiple comparisons test	Mean Diff.	95.00% CI of diff.	Below threshold?	Summary	Adjusted P Value
		Control	PA	PA+2BP		F			108.2		W	0.9855	0.9753	0.8825		Treatment (between columns)	0.3599	2	0.18	F (2, 6) = 108.2	P<0.0001	0.972966	1	Control vs. PA	0.4778	0.3756 to 0.5800	Yes	****	<0.0001	A-B
		0.701436	0.195238	0.264485		P value			<0.0001		P value	0.7692	0.6989	0.3317		Residual (within columns)	0.009977	6	0.001663					Control vs. PA+2BP	0.3325	0.2303 to 0.4346	Yes	***	0.0001	A-C
		0.642977	0.168037	0.335655		P value summary			****		Passed normality test (alpha=0.05)?	Yes	Yes	Yes		Total	0.3699	8						PA vs. PA+2BP	-0.1453	-0.2475 to -0.04317	Yes	*	0.0113	B-C
		0.604836	0.152583	0.351698		Significant diff. among means (P < 0.05)?			Yes		P value summary	ns	ns	ns
						R squared			0.973															Test details	Mean 1	Mean 2	Mean Diff.	SE of diff.	n1	n2	q	DF
		N (PLZF)																						Control vs. PA	0.6497	0.172	0.4778	0.03329	3	3	20.29	6
	p-value	Control	PA																					Control vs. PA+2BP	0.6497	0.3173	0.3325	0.03329	3	3	14.12	6
		P<0.0001																						PA vs. PA+2BP	0.172	0.3173	-0.1453	0.03329	3	3	6.173	6
		PA	PA+2BP
		P=0.0113
	Fig1.M	M (Lin28)				ANOVA summary					Shapiro-Wilk test					ANOVA table	SS	DF	MS	F (DFn, DFd)	P value	η²	Power (1-β err prob)	Tukey's multiple comparisons test	Mean Diff.	95.00% CI of diff.	Below threshold?	Summary	Adjusted P Value
		Control	PA	PA+2BP		F			6.271		W	0.8904	0.99	0.9101		Treatment (between columns)	0.8663	2	0.4331	F (2, 6) = 6.271	P=0.0339	0.676269	0.689765	Control vs. PA	0.7078	0.04939 to 1.366	Yes	*	0.0378	A-B
		1.2273	0.37537	0.510448		P value			0.0339		P value	0.3554	0.8089	0.4185		Residual (within columns)	0.4144	6	0.06907					Control vs. PA+2BP	0.1143	-0.5441 to 0.7728	No	ns	0.8586	A-C
		1.1191	0.30884	1.01045		P value summary			*		Passed normality test (alpha=0.05)?	Yes	Yes	Yes		Total	1.281	8						PA vs. PA+2BP	-0.5935	-1.252 to 0.06496	No	ns	0.0729	B-C
		0.675534	0.214309	1.15799		Significant diff. among means (P < 0.05)?			Yes		P value summary	ns	ns	ns
						R squared			0.6764															Test details	Mean 1	Mean 2	Mean Diff.	SE of diff.	n1	n2	q	DF
		M (Lin28)																						Control vs. PA	1.007	0.2995	0.7078	0.2146	3	3	4.665	6
	p-value	Control	PA																					Control vs. PA+2BP	1.007	0.893	0.1143	0.2146	3	3	0.7536	6
		p=0.0378																						PA vs. PA+2BP	0.2995	0.893	-0.5935	0.2146	3	3	3.911	6
		PA	PA+2BP
		P=0.0729
	Fig1.O	O (C-Kit)				ANOVA summary			Shapiro-Wilk test					ANOVA table	SS	DF	MS	F (DFn, DFd)	P value	η²	Power (1-β err prob)			Tukey's multiple comparisons test	Mean Diff.	95.00% CI of diff.	Below threshold?	Summary	Adjusted P Value
		Control	PA	PA+2BP		F	8.644		W	0.8694	0.7737	0.936		Treatment (between columns)	1.208	2	0.6041	F (2, 6) = 8.844	P=0.0163	0.746601	0.575669			Control vs. PA	0.8448	0.1908 to 1.499	Yes	*	0.0174	A-B
		1.64194	0.295512	0.919549		P value	0.0171		P value	0.2939	0.0532	0.5115		Residual (within columns)	0.4098	6	0.06831							Control vs. PA+2BP	0.1905	-0.4635 to 0.8444	No	ns	0.6636	A-C
		0.95222	0.295855	0.870854		P value summary	*		Passed normality test (alpha=0.05)?	Yes	Yes	Yes		Total	1.618	8								PA vs. PA+2BP	-0.6543	-1.308 to -0.0003520	Yes	*	0.0499	B-C
		0.816531	0.28504	1.04887		Significant diff. among means (P < 0.05)?	Yes		P value summary	ns	ns	ns
						R squared	0.7424																	Test details	Mean 1	Mean 2	Mean Diff.	SE of diff.	n1	n2	q	DF
		O (C-Kit)																						Control vs. PA	1.137	0.2921	0.8448	0.2131	3	3	5.605	6
	p-value	Control	PA																					Control vs. PA+2BP	1.137	0.9464	0.1905	0.2131	3	3	1.264	6
		p=0.0174																						PA vs. PA+2BP	0.2921	0.9464	-0.6543	0.2131	3	3	4.342	6
		PA	PA+2BP
		P=0.0499
	Fig1.P	P (Stra8)				ANOVA summary					Shapiro-Wilk test					ANOVA table	SS	DF	MS	F (DFn, DFd)	P value	η²	Power (1-β err prob)	Tukey's multiple comparisons test	Mean Diff.	95.00% CI of diff.	Below threshold?	Summary	Adjusted P Value
		Control	PA	PA+2BP		F			13.58		W	0.9992	0.8199	0.8023		Treatment (between columns)	0.4573	2	0.2286	F (2, 6) = 13.58	P=0.0059	0.819094	0.951314	Control vs. PA	0.5374	0.2123 to 0.8625	Yes	**	0.0055	A-B
		1.1022	0.431251	0.762922		P value			0.0059		P value	0.9467	0.163	0.1199		Residual (within columns)	0.101	6	0.01684					Control vs. PA+2BP	0.3784	0.05332 to 0.7035	Yes	*	0.0273	A-C
		1.29294	0.630023	0.66969		P value summary			**		Passed normality test (alpha=0.05)?	Yes	Yes	Yes		Total	0.5583	8						PA vs. PA+2BP	-0.159	-0.4841 to 0.1661	No	ns	0.3551	B-C
		0.929069	0.650678	0.75639		Significant diff. among means (P < 0.05)?			Yes		P value summary	ns	ns	ns
						R squared			0.819															Test details	Mean 1	Mean 2	Mean Diff.	SE of diff.	n1	n2	q	DF
		P (Stra8)																						Control vs. PA	1.108	0.5707	0.5374	0.106	3	3	7.173	6
	p-value	Control	PA																					Control vs. PA+2BP	1.108	0.7297	0.3784	0.106	3	3	5.051	6
		p=0.0055																						PA vs. PA+2BP	0.5707	0.7297	-0.159	0.106	3	3	2.123	6
		PA	PA+2BP
		P=0.3551
[truncated: 101 more columns]

## Sheet: figure2
	Fig2.A	A (Serum TG）
		Control	PA	PA+2BP		Shapiro-Wilk test					ANOVA summary			Tukey's multiple comparisons test	Mean Diff.	95.00% CI of diff.	Below threshold?	Summary	Adjusted P Value
		0.481752	0.79927	0.481752		W	0.9748	0.9507	0.9453		F	7.718		CTL vs. PA	-0.2299	-0.3900 to -0.06986	Yes	**	0.0054	A-B
		0.525547	0.864964	0.613139		P value	0.9229	0.746	0.7025		P value	0.005		CTL vs. PA+2BP	-0.04927	-0.2093 to 0.1108	No	ns	0.709	A-C
		0.470803	0.711679	0.558394		Passed normality test (alpha=0.05)?	Yes	Yes	Yes		P value summary	**		PA vs. PA+2BP	0.1807	0.02059 to 0.3407	Yes	*	0.0263	B-C
		0.635036	0.645985	0.60219		P value summary	ns	ns	ns		Significant diff. among means (P < 0.05)?	Yes
		0.350365	0.89781	0.569343							R squared	0.5072		Test details	Mean 1	Mean 2	Mean Diff.	SE of diff.	n1	n2	q	DF
		0.580292	0.50365	0.514599										CTL vs. PA	0.5073	0.7372	-0.2299	0.06162	6	6	5.277	15
														CTL vs. PA+2BP	0.5073	0.5566	-0.04927	0.06162	6	6	1.131	15
		A (Serum TG）				ANOVA table	SS	DF	MS	F (DFn, DFd)	P value	η²	Power (1-β err prob)	PA vs. PA+2BP	0.7372	0.5566	0.1807	0.06162	6	6	4.146	15
	p-value	Control	PA			Treatment (between columns)	0.1759	2	0.08793	F (2, 15) = 7.718	P=0.0050	0.507355	0.805166
		p=0.0054				Residual (within columns)	0.1709	15	0.01139
		PA	PA+2BP			Total	0.3467	17
		p=0.0263
	Fig2.B	B (Serum TC）				Shapiro-Wilk test										Tukey's multiple comparisons test	Mean Diff.	95.00% CI of diff.	Below threshold?	Summary	Adjusted P Value
		Control	PA	PA+2BP		W	0.9718	0.9044	0.9431							CTL vs. PA	-0.3266	-0.5237 to -0.1296	Yes	**	0.0017	A-B
		1.44799	1.55201	1.76005		P value	0.904	0.4005	0.684							CTL vs. PA+2BP	-0.2552	-0.4523 to -0.05814	Yes	*	0.0112	A-C
		1.40222	1.5853	1.66019		Passed normality test (alpha=0.05)?	Yes	Yes	Yes							PA vs. PA+2BP	0.07143	-0.1256 to 0.2685	No	ns	0.6234	B-C
		1.49792	1.51456	1.73093		P value summary	ns	ns	ns
		1.19834	1.76422	1.43967												Test details	Mean 1	Mean 2	Mean Diff.	SE of diff.	n1	n2	q	DF
		1.319	1.88904	1.52705		ANOVA summary										CTL vs. PA	1.356	1.683	-0.3266	0.07587	6	6	6.089	15
		1.27323	1.79334	1.55201		F	10.25									CTL vs. PA+2BP	1.356	1.612	-0.2552	0.07587	6	6	4.757	15
						P value	0.0016									PA vs. PA+2BP	1.683	1.612	0.07143	0.07587	6	6	1.331	15
		B (Serum TC）				P value summary	**
	p-value	Control	PA			Significant diff. among means (P < 0.05)?	Yes		ANOVA table	SS	DF	MS	F (DFn, DFd)	P value	η²	Power (1-β err prob)
		p=0.0017				R squared	0.5774		Treatment (between columns)	0.3538	2	0.1769	F (2, 15) = 10.25	P=0.0016	0.57735	0.97619
		PA	PA+2BP						Residual (within columns)	0.259	15	0.01727
		p=0.6234							Total	0.6128	17
	Fig2.C	C (Serum FSH）
		Control	PA	PA+2BP		ANOVA summary			Shapiro-Wilk test					Tukey's multiple comparisons test	Mean Diff.	95.00% CI of diff.	Below threshold?	Summary	Adjusted P Value
		200.412	188.254	180.148		F	2.322		W	0.8627	0.874	0.9566		Control vs. PA	18.01	-4.071 to 40.10	No	ns	0.1195	A-B
		201.377	180.727	169.34		P value	0.1323		P value	0.1986	0.2427	0.7934		Control vs. PA+2BP	6.112	-15.97 to 28.20	No	ns	0.7563	A-C
		194.429	141.935	198.675		P value summary	ns		Passed normality test (alpha=0.05)?	Yes	Yes	Yes		PA vs. PA+2BP	-11.9	-33.99 to 10.18	No	ns	0.3659	B-C
		189.605	151.392	181.306		Significant diff. among means (P < 0.05)?	No		P value summary	ns	ns	ns
		173.779	172.428	178.218		R squared	0.2364							Test details	Mean 1	Mean 2	Mean Diff.	SE of diff.	n1	n2	q	DF
		171.849	188.64	187.096										Control vs. PA	188.6	170.6	18.01	8.502	6	6	2.996	15
														Control vs. PA+2BP	188.6	182.5	6.112	8.502	6	6	1.017	15
		C (Serum FSH）				ANOVA table	SS	DF	MS	F (DFn, DFd)	P value	η²	Power (1-β err prob)	PA vs. PA+2BP	170.6	182.5	-11.9	8.502	6	6	1.98	15
	p-value	Control	PA			Treatment (between columns)	1007	2	503.5	F (2, 15) = 2.322	P=0.1323	0.236385	0.391677
		P=0.1195				Residual (within columns)	3253	15	216.9
		PA	PA+2BP			Total	4260	17
		P=0.3659
	Fig2.D	D (Serum LH）				ANOVA summary			Shapiro-Wilk test					Tukey's multiple comparisons test	Mean Diff.	95.00% CI of diff.	Below threshold?	Summary	Adjusted P Value
		Control	PA	PA+2BP		F	0.3595		W	0.8858	0.9039	0.9346		Control vs. PA	8.566	-18.84 to 35.97	No	ns	0.7016	A-B
		167.621	190.194	152.908		P value	0.7039		P value	0.297	0.3975	0.6157		Control vs. PA+2BP	2.049	-25.36 to 29.45	No	ns	0.9794	A-C
		182.737	133.559	166.411		P value summary	ns		Passed normality test (alpha=0.05)?	Yes	Yes	Yes		PA vs. PA+2BP	-6.517	-33.92 to 20.89	No	ns	0.8128	B-C
		135.171	143.032	162.38		Significant diff. among means (P < 0.05)?	No		P value summary	ns	ns	ns
		170.644	133.357	164.597		R squared	0.04574							Test details	Mean 1	Mean 2	Mean Diff.	SE of diff.	n1	n2	q	DF
		184.752	157.946	155.729										Control vs. PA	163.9	155.4	8.566	10.55	6	6	1.148	15
		142.629	174.07	169.233										Control vs. PA+2BP	163.9	161.9	2.049	10.55	6	6	0.2747	15
														PA vs. PA+2BP	155.4	161.9	-6.517	10.55	6	6	0.8735	15
		D (Serum LH）				ANOVA table	SS	DF	MS	F (DFn, DFd)	P value	η²	Power (1-β err prob)
	p-value	Control	PA			Treatment (between columns)	240.1	2	120	F (2, 15) = 0.3595	P=0.7039	0.045742	0.102468
		P=0.7016				Residual (within columns)	5009	15	333.9
		PA	PA+2BP			Total	5249	17
		P=0.8128
	Fig2.E	E (Serum androgen）				Serum androgen
		Control	PA	PA+2BP		ANOVA summary					Shapiro-Wilk test					Tukey's multiple comparisons test	Mean Diff.	95.00% CI of diff.	Below threshold?	Summary	Adjusted P Value
		12.0868	12.2591	13.1549		F			1.949		W	0.9391	0.7962	0.9413		Control vs. PA	0.6661	-0.9053 to 2.238	No	ns	0.528	A-B
		12.4658	10.7087	11.3288		P value			0.1769		P value	0.6521	0.0543	0.6698		Control vs. PA+2BP	1.192	-0.3799 to 2.763	No	ns	0.1541	A-C
		13.3616	12.8104	11.0877		P value summary			ns		Passed normality test (alpha=0.05)?	Yes	Yes	Yes		PA vs. PA+2BP	0.5254	-1.046 to 2.097	No	ns	0.6676	B-C
		14.0852	10.3297	11.1393		Significant diff. among means (P < 0.05)?			No		P value summary	ns	ns	ns
		12.1213	12.6381	9.91623		R squared			0.2062							Test details	Mean 1	Mean 2	Mean Diff.	SE of diff.	n1	n2	q	DF
		11.4494	12.8276	11.794												Control vs. PA	12.6	11.93	0.6661	0.605	6	6	1.557	15
						ANOVA table	SS	DF	MS	F (DFn, DFd)	P value	η²	Power (1-β err prob)			Control vs. PA+2BP	12.6	11.4	1.192	0.605	6	6	2.785	15
		E (Serum androgen）				Treatment (between columns)	4.279	2	2.14	F (2, 15) = 1.949	P=0.1769	0.206217	0.358349			PA vs. PA+2BP	11.93	11.4	0.5254	0.605	6	6	1.228	15
	p-value	Control	PA			Residual (within columns)	16.47	15	1.098
		P=0.528				Total	20.75	17
		PA	PA+2BP
		P=0.6676
	Fig2.F	F (Serum INHB）				Serum INHB
		Control	PA	PA+2BP		ANOVA summary			Shapiro-Wilk test					Tukey's multiple comparisons test	Mean Diff.	95.00% CI of diff.	Below threshold?	Summary	Adjusted P Value
		68.8309	63.3102	81.2284		F	4.548		W	0.8606	0.989	0.9084		Control vs. PA	18.34	2.521 to 34.15	Yes	*	0.0225	A-B
		76.5793	61.9542	79.7755		P value	0.0286		P value	0.1914	0.9865	0.426		Control vs. PA+2BP	10.02	-5.792 to 25.84	No	ns	0.2577	A-C
		86.7491	70.9617	74.4485		P value summary	*		Passed normality test (alpha=0.05)?	Yes	Yes	Yes		PA vs. PA+2BP	-8.313	-24.13 to 7.503	No	ns	0.383	B-C
		84.3277	64.8599	65.441		Significant diff. among means (P < 0.05)?	Yes		P value summary	ns	ns	ns
		68.7341	67.9592	71.8334		R squared	0.3775							Test details	Mean 1	Mean 2	Mean Diff.	SE of diff.	n1	n2	q	DF
		112.513	58.6611	64.8599										Control vs. PA	82.96	64.62	18.34	6.089	6	6	4.259	15
						ANOVA table	SS	DF	MS	F (DFn, DFd)	P value	η²	Power (1-β err prob)	Control vs. PA+2BP	82.96	72.93	10.02	6.089	6	6	2.328	15
		F (Serum INHB）				Treatment (between columns)	1012	2	505.9	F (2, 15) = 4.548	P=0.0286	0.377612	0.731585	PA vs. PA+2BP	64.62	72.93	-8.313	6.089	6	6	1.931	15
	p-value	Control	PA			Residual (within columns)	1669	15	111.2
		P=0.0225				Total	2680	17
		PA	PA+2BP
		P=0.383
	Fig2.G	G (testis INHB)				ANOVA summary			Shapiro-Wilk test					Tukey's multiple comparisons test	Mean Diff.	95.00% CI of diff.	Below threshold?	Summary	Adjusted P Value
		Control	PA	PA+2BP		F	12.91		W	0.9057	0.942	0.8849		Control vs. PA	182.2	80.59 to 283.9	Yes	***	0.0009	A-B
		1045.7	775.479	1012.77		P value	0.0005		P value	0.4088	0.6757	0.2921		Control vs. PA+2BP	22.28	-79.38 to 123.9	No	ns	0.8383	A-C
		974.031	803.567	879.114		P value summary	***		Passed normality test (alpha=0.05)?	Yes	Yes	Yes		PA vs. PA+2BP	-160	-261.6 to -58.32	Yes	**	0.0026	B-C
		855.868	726.083	959.503		Significant diff. among means (P < 0.05)?	Yes		P value summary	ns	ns	ns
		843.277	696.058	825.843		R squared	0.6325							Test details	Mean 1	Mean 2	Mean Diff.	SE of diff.	n1	n2	q	DF
		914.95	730.925	836.497										Control vs. PA	918.2	735.9	182.2	39.14	6	6	6.586	15
		875.239	683.466	861.68										Control vs. PA+2BP	918.2	895.9	22.28	39.14	6	6	0.805	15
						ANOVA table	SS	DF	MS	F (DFn, DFd)	P value	η²	Power (1-β err prob)	PA vs. PA+2BP	735.9	895.9	-160	39.14	6	6	5.781	15
		G (testis INHB）				Treatment (between columns)	118604	2	59302	F (2, 15) = 12.91	P=0.0005	0.63245	0.98175
	p-value	Control	PA			Residual (within columns)	68927	15	4595
		p=0.0009				Total	187531	17
		PA	PA+2BP
		p=0.0026
	Fig2.I
Fig2.I		mRNA expression
	InhβB	Control	PA	PA+2BP		InhβB
		1.21274	0.893949	1.08543		ANOVA summary			Shapiro-Wilk test					Tukey's multiple comparisons test	Mean Diff.	95.00% CI of diff.	Below threshold?	Summary	Adjusted P Value
		1.12371	0.971486	1.04121		F	20.01		W	0.8582	0.8097	0.8526		Control vs. PA	0.2264	0.1161 to 0.3366	Yes	**	0.0018	A-B
		1.10824	0.900167	1.03402		P value	0.0022		P value	0.2628	0.1379	0.2474		Control vs. PA+2BP	0.09467	-0.01560 to 0.2049	No	ns	0.0861	A-C
						P value summary	**		Passed normality test (alpha=0.05)?	Yes	Yes	Yes		PA vs. PA+2BP	-0.1317	-0.2420 to -0.02142	Yes	*	0.0245	B-C
	Inhα	1.28633	0.836977	0.451645		Significant diff. among means (P < 0.05)?	Yes		P value summary	ns	ns	ns
		1.23393	0.831196	0.775533		R squared	0.8696							Test details	Mean 1	Mean 2	Mean Diff.	SE of diff.	n1	n2	q	DF
		1.18366	0.81409	0.802882										Control vs. PA	1.148	0.9219	0.2264	0.03594	3	3	8.907	6
						ANOVA table	SS	DF	MS	F (DFn, DFd)	P value	η²	Power (1-β err prob)	Control vs. PA+2BP	1.148	1.054	0.09467	0.03594	3	3	3.725	6
						Treatment (between columns)	0.07754	2	0.03877	F (2, 6) = 20.01	P=0.0022	0.869575	0.992538	PA vs. PA+2BP	0.9219	1.054	-0.1317	0.03594	3	3	5.182	6
		InhβB mRNA expression				Residual (within columns)	0.01162	6	0.001937
	p-value	Control	PA			Total	0.08917	8
		p=0.0018
		PA	PA+2BP
		p=0.0245				Inhα								Tukey's multiple comparisons test	Mean Diff.	95.00% CI of diff.	Below threshold?	Summary	Adjusted P Value
						ANOVA summary			Shapiro-Wilk test					Control vs. PA	0.4072	0.1145 to 0.6999	Yes	*	0.0125	A-B
		Inhα mRNA expression				F	18.31		W	0.9999	0.9246	0.808		Control vs. PA+2BP	0.558	0.2653 to 0.8506	Yes	**	0.0027	A-C
	p-value	Control	PA			P value	0.0028		P value	0.9771	0.4686	0.1338		PA vs. PA+2BP	0.1507	-0.1419 to 0.4434	No	ns	0.3235	B-C
		p=0.0125				P value summary	**		Passed normality test (alpha=0.05)?	Yes	Yes	Yes
		PA	PA+2BP			Significant diff. among means (P < 0.05)?	Yes		P value summary	ns	ns	ns		Test details	Mean 1	Mean 2	Mean Diff.	SE of diff.	n1	n2	q	DF
		p=0.3235				R squared	0.8592							Control vs. PA	1.235	0.8274	0.4072	0.09539	3	3	6.037	6
														Control vs. PA+2BP	1.235	0.6767	0.558	0.09539	3	3	8.272	6
						ANOVA table	SS	DF	MS	F (DFn, DFd)	P value	η²	Power (1-β err prob)	PA vs. PA+2BP	0.8274	0.6767	0.1507	0.09539	3	3	2.235	6
						Treatment (between columns)	0.4999	2	0.2499	F (2, 6) = 18.31	P=0.0028	0.85923	0.990949
						Residual (within columns)	0.08189	6	0.01365
						Total	0.5818	8
						ANOVA summary			Shapiro-Wilk test					Tukey's multiple comparisons test	Mean Diff.	95.00% CI of diff.	Below threshold?	Summary	Adjusted P Value
	Fig2.K	Mouse testis InhβB				F	14.02		W	0.9878	0.9988	0.7894		Control vs. PA	0.6883	0.2532 to 1.123	Yes	**	0.0068	A-B
		Control	PA	PA+2BP		P value	0.0055		P value	0.7882	0.9333	0.0895		Control vs. PA+2BP	0.08394	-0.3512 to 0.5190	No	ns	0.8294	A-C
		1.10192	0.53481	0.932917		P value summary	**		Passed normality test (alpha=0.05)?	Yes	Yes	Yes		PA vs. PA+2BP	-0.6043	-1.039 to -0.1692	Yes	*	0.0126	B-C
		1.36472	0.438323	0.949945		Significant diff. among means (P < 0.05)?	Yes		P value summary	ns	ns	ns
		0.924099	0.35284	1.25604		R squared	0.8238							Test details	Mean 1	Mean 2	Mean Diff.	SE of diff.	n1	n2	q	DF
														Control vs. PA	1.13	0.442	0.6883	0.1418	3	3	6.864	6
		Mouse testis InhβB				ANOVA table	SS	DF	MS	F (DFn, DFd)	P value	η²	Power (1-β err prob)	Control vs. PA+2BP	1.13	1.046	0.08394	0.1418	3	3	0.8372	6
	p-value	Control	PA			Treatment (between columns)	0.8459	2	0.423	F (2, 6) = 14.02	P=0.0055	0.823661	0.961967	PA vs. PA+2BP	0.442	1.046	-0.6043	0.1418	3	3	6.027	6
		p=0.0068				Residual (within columns)	0.181	6	0.03016
		PA	PA+2BP			Total	1.027	8
		p=0.0126	p=0.0216											=
	Fig2.L	CCK-8(TM4 cell ability)							Shapiro-Wilk test												Dunnett's multiple comparisons test	Mean Diff.	95.00% CI of diff.	Below threshold?	Summary	Adjusted P Value	A-?
		PA（0 mM）	0.1	0.2	0.4	0.8	1.6		W	0.8776	0.9734	0.9602	0.9734	0.8452	0.926						0 vs. 0.1	0.03332	-0.05363 to 0.1203	No	ns	0.7624	B	0.1
		0.613074	0.644876	0.660777	0.385159	0.416961	0.25265		P value	0.2584	0.9147	0.8209	0.9145	0.1439	0.5495						0 vs. 0.2	0.03332	-0.05363 to 0.1203	No	ns	0.7624	C	0.2
		0.825088	0.766784	0.777385	0.427562	0.284452	0.215548		Passed normality test (alpha=0.05)?	Yes	Yes	Yes	Yes	Yes	Yes						0 vs. 0.4	0.2639	0.1769 to 0.3508	Yes	****	<0.0001	D	0.4
		0.957597	1.12721	0.766784	0.305654	0.257951	0.284452		P value summary	ns	ns	ns	ns	ns	ns						0 vs. 0.8	0.6714	0.5845 to 0.7584	Yes	****	<0.0001	E	0.8
		1.15901	0.9947	0.962898	0.459364	0.263251	0.284452														0 vs. 1.6	0.9004	0.8135 to 0.9874	Yes	****	<0.0001	F	1.6
		1.20141	1.0371	0.650177	0.374558	0.268551	0.273852		ANOVA summary			ANOVA table	SS	DF	MS	F (DFn, DFd)	P value	η²
		1.24382	0.70318	0.454064	0.363958	0.25265	0.279152		F	272.7		Treatment (between columns)	4.382	5	0.8763	F (5, 30) = 272.7	P<0.0001	0.978562			Test details	Mean 1	Mean 2	Mean Diff.	SE of diff.	n1	n2	q	DF
									P value	<0.0001		Residual (within columns)	0.0964	30	0.003213						0 vs. 0.1	1	0.9667	0.03332	0.03273	6	6	1.018	30
	p-value	CCK-8(TM4 cell ability)							P value summary	****		Total	4.478	35							0 vs. 0.2	1	0.9667	0.03332	0.03273	6	6	1.018	30
		PA（0 mM）	0.1 mM						Significant diff. among means (P < 0.05)?	Yes											0 vs. 0.4	1	0.7361	0.2639	0.03273	6	6	8.062	30
		p=0.7624							R squared	0.9785											0 vs. 0.8	1	0.3286	0.6714	0.03273	6	6	20.52	30
		PA（0 mM）	0.2 mM																		0 vs. 1.6	1	0.09956	0.9004	0.03273	6	6	27.51	30
		p=0.7624	p=0.0216
		PA（0 mM）	0.4 mM
		p<0.0001****
		PA（0 mM）	0.8 mM
		p<0.0001****
		PA（0 mM）	1.6 mM
		p<0.0001****
	Fig2.M	InhβB mRNA expression
		PA（0 mM）	0.2	0.4	0.8		Shapiro-Wilk test
		1.22688	0.989657	0.779165	0.798298		W	0.97	0.921	0.9641	0.9233		Tukey's multiple comparisons test	Mean Diff.	95.00% CI of diff.	Below threshold?	Summary	Adjusted P Value
		1.27899	1.09051	0.678302	0.650671		P value	0.8418	0.5424	0.8046	0.5557		0 vs. 0.2	0.02782	-0.2650 to 0.3206	No	ns	0.9918	A-B
		1.20164	1.16878	0.598739	0.664343		Passed normality test (alpha=0.05)?	Yes	Yes	Yes	Yes		0 vs. 0.4	0.5192	0.2264 to 0.8121	Yes	***	0.001	A-C
		1.11342	1.46071	0.687771	0.407066		P value summary	ns	ns	ns	ns		0 vs. 0.8	0.5751	0.2823 to 0.8680	Yes	***	0.0004	A-D
	p-value	InhβB mRNA expression					ANOVA summary						Test details	Mean 1	Mean 2	Mean Diff.	SE of diff.	n1	n2	q	DF
		PA（0 mM）	0.2 mM				F	19.62					0 vs. 0.2	1.205	1.177	0.02782	0.09863	4	4	0.3989	12
		p=0.9918	p=0.0216				P value	<0.0001					0 vs. 0.4	1.205	0.686	0.5192	0.09863	4	4	7.445	12
		PA（0 mM）	0.4 mM				P value summary	****					0 vs. 0.8	1.205	0.6301	0.5751	0.09863	4	4	8.247	12
		p=0.0010					Significant diff. among means (P < 0.05)?	Yes
		PA（0 mM）	0.8 mM				R squared	0.8307
		p=0.0004
							ANOVA table	SS	DF	MS	F (DFn, DFd)	P value	η²
							Treatment (between columns)	1.145	3	0.3818	F (3, 12) = 19.62	P<0.0001	0.830312
							Residual (within columns)	0.2335	12	0.01946
							Total	1.379	15
									ANOVA table	SS	DF	MS	F (DFn, DFd)	P value	η²
						ANOVA summary			Treatment (between columns)	3649	2	1824	F (2, 15) = 251.6	P<0.0001	0.970995
						F	251.6		Residual (within columns)	108.8	15	7.252
						P value	<0.0001		Total	3758	17
	Fig2.N	Cell-cultural medium INHB （TM4 cells)				P value summary	****
		Control	PA	PA+2BP		Significant diff. among means (P < 0.05)?	Yes		Shapiro-Wilk test
		88.0168	56.0236	62.7921		R squared	0.971		W	0.8518	0.8636	0.8751
		86.8224	52.8384	67.3044					P value	0.1627	0.2018	0.2473
		88.2152	55.6255	67.4371					Passed normality test (alpha=0.05)?	Yes	Yes	Yes
		89.6094	57.6162	64.3846					P value summary	ns	ns	ns
		89.2113	56.0236	65.9772
		93.989	56.4217	57.8816		Tukey's multiple comparisons test	Mean Diff.	95.00% CI of diff.	Below threshold?	Summary	Adjusted P Value
						Control vs. PA	33.55	29.51 to 37.59	Yes	****	<0.0001	A-B
		Cell-cultural medium INHB （TM4 cells)				Control vs. PA+2BP	25.01	20.98 to 29.05	Yes	****	<0.0001	A-C
	p-value	Control	PA			PA vs. PA+2BP	-8.538	-12.58 to -4.499	Yes	***	0.0002	B-C
		p<0.0001****
		PA	PA+2BP			Test details	Mean 1	Mean 2	Mean Diff.	SE of diff.	n1	n2	q	DF
		p=0.0002				Control vs. PA	89.31	55.76	33.55	1.555	6	6	30.52	15
						Control vs. PA+2BP	89.31	64.3	25.01	1.555	6	6	22.75	15
						PA vs. PA+2BP	55.76	64.3	-8.538	1.555	6	6	7.766	15
	Fig2.R	Cell-cultural medium INHB (Primary Sertoli)				ANOVA summary			Shapiro-Wilk test
		Control	PA	PA+2BP		F	104.5		W	0.8882	0.9823	0.797
		99.9612	56.0236	65.0482		P value	<0.0001		P value	0.3089	0.9626	0.0553
		96.577	53.2366	61.7303		P value summary	****		Passed normality test (alpha=0.05)?	Yes	Yes	Yes
		98.3686	53.9002	61.3322		Significant diff. among means (P < 0.05)?	Yes		P value summary	ns	ns	ns
		83.2391	54.8292	72.613		R squared	0.9331
		101.952	53.1039	59.4742		ANOVA table	SS	DF	MS	F (DFn, DFd)	P value	η²
		88.415	51.7767	61.1995		Treatment (between columns)	5488	2	2744	F (2, 15) = 104.5	P<0.0001	0.933175
						Residual (within columns)	393.7	15	26.25
		Cell-cultural medium INHB (Primary Sertoli)				Total	5881	17
	p-value	Control	PA
		p<0.0001****				Tukey's multiple comparisons test	Mean Diff.	95.00% CI of diff.	Below threshold?	Summary	Adjusted P Value
		PA	PA+2BP			Control vs. PA	40.94	33.26 to 48.62	Yes	****	<0.0001	A-B
		p=0.0128				Control vs. PA+2BP	31.19	23.50 to 38.87	Yes	****	<0.0001	A-C
						PA vs. PA+2BP	-9.755	-17.44 to -2.071	Yes	*	0.0128	B-C
						Test details	Mean 1	Mean 2	Mean Diff.	SE of diff.	n1	n2	q	DF
						Control vs. PA	94.75	53.81	40.94	2.958	6	6	19.57	15
						Control vs. PA+2BP	94.75	63.57	31.19	2.958	6	6	14.91	15
						PA vs. PA+2BP	53.81	63.57	-9.755	2.958	6	6	4.664	15
						ANOVA summary			Shapiro-Wilk test
						F	8.792		W	0.8818	0.9479	0.7659
	Fig2.Q	InhβB-relative expression(TM4 Cells)				P value	0.0076		P value	0.3465	0.7032	0.0538
		Control	PA	PA+2BP		P value summary	**		Passed normality test (alpha=0.05)?	Yes	Yes	Yes
		1.12134	0.585519	0.822077		Significant diff. among means (P < 0.05)?	Yes		P value summary	ns	ns	ns
		0.953495	0.648294	1.28565		R squared	0.6615
		0.991912	0.629783	0.829977
		1.10234	0.559166	0.743534
						ANOVA table	SS	DF	MS	F (DFn, DFd)	P value	η²
		InhβB-ralative expression(TM4 Cells)				Treatment (between columns)	0.406	2	0.203	F (2, 9) = 8.792	P=0.0076	0.661561
	p-value	Control	PA			Residual (within columns)	0.2078	9	0.02309
		p=0.0072				Total	0.6137	11
		PA	PA+2BP
		p=0.0404				Tukey's multiple comparisons test	Mean Diff.	95.00% CI of diff.	Below threshold?	Summary	Adjusted P Value
						Control vs. PA	0.4366	0.1366 to 0.7366	Yes	**	0.0072	A-B
						Control vs. PA+2BP	0.122	-0.1780 to 0.4219	No	ns	0.5179	A-C
						PA vs. PA+2BP	-0.3146	-0.6146 to -0.01465	Yes	*	0.0404	B-C
						Test details	Mean 1	Mean 2	Mean Diff.	SE of diff.	n1	n2	q	DF
						Control vs. PA	1.042	0.6057	0.4366	0.1074	4	4	5.747	9
						Control vs. PA+2BP	1.042	0.9203	0.122	0.1074	4	4	1.605	9
						PA vs. PA+2BP	0.6057	0.9203	-0.3146	0.1074	4	4	4.141	9
																			Tukey's multiple comparisons test	Mean Diff.	95.00% CI of diff.	Below threshold?	Summary	Adjusted P Value
						Shapiro-Wilk test					ANOVA table	R squared	0.8015	MS	F (DFn, DFd)	P value	η²		Control vs. PA	0.4904	0.2632 to 0.7177	Yes	***	0.0005	A-B
	Fig2.O	InhβB mRNA ralative expression(TM4 Cells)				W	0.8944	0.9372	0.7884		Treatment (between columns)	0.8412	2	0.4206	F (2, 9) = 34.54	P<0.0001	0.884729		Control vs. PA+2BP	0.2318	0.004475 to 0.4590	Yes	*	0.0459	A-C
		Control	PA	PA+2BP		P value	0.4039	0.6371	0.0829		Residual (within columns)	0.1096	9	0.01218					PA vs. PA+2BP	-0.2587	-0.4860 to -0.03140	Yes	*	0.0274	B-C
		1.19617	0.651464	0.751801		Passed normality test (alpha=0.05)?	Yes	Yes	Yes		Total	0.9508	11
		1.03413	0.520663	0.741451		P value summary	ns	ns	ns										Test details	Mean 1	Mean 2	Mean Diff.	SE of diff.	n1	n2	q	DF
		0.875648	0.341137	0.822691															Control vs. PA	1	0.5096	0.4904	0.0814	4	4	8.52	9
		0.894047	0.52498	0.75703															Control vs. PA+2BP	1	0.7682	0.2318	0.0814	4	4	4.026	9
						ANOVA summary													PA vs. PA+2BP	0.5096	0.7682	-0.2587	0.0814	4	4	4.494	9
		InhβB mRNA ralative expression(TM4 Cells)				F	18.17
	p-value	Control	PA			P value	0.0007
		p<0.0001				P value summary	***
		PA	PA+2BP			Significant diff. among means (P < 0.05)?	Yes
		p=0.0014
	Fig2.S	InhβB mRNA ralative expression(Primary Sertoli)				Shapiro-Wilk test					ANOVA table	SS	DF	MS	F (DFn, DFd)	P value	η²
		Control	PA	PA+2BP		W	0.942	0.9798	0.8168		Treatment (between columns)	0.4843	2	0.2422	F (2, 9) = 6.737	P=0.0163	0.59953
		0.935634	0.511929	1.20917		P value	0.6664	0.901	0.1359		Residual (within columns)	0.3235	9	0.03595
		1.05264	0.718976	1.1282		Passed normality test (alpha=0.05)?	Yes	Yes	Yes		Total	0.8078	11
		1.1204	0.621582	0.723977		P value summary	ns	ns	ns
		0.891321	0.337747	0.70418
						Tukey's multiple comparisons test	Mean Diff.	95.00% CI of diff.	Below threshold?	Summary	Adjusted P Value
		InhβB mRNA ralative expression(Primary Sertoli)				Control vs. PA	0.4524	0.07814 to 0.8267	Yes	*	0.0202	A-B
	p-value	Control	PA			Control vs. PA+2BP	0.05862	-0.3157 to 0.4329	No	ns	0.9011	A-C
		p=0.0202				PA vs. PA+2BP	-0.3938	-0.7681 to -0.01952	Yes	*	0.0398	B-C
		PA	PA+2BP
		p=0.0398				Test details	Mean 1	Mean 2	Mean Diff.	SE of diff.	n1	n2	q	DF
						Control vs. PA	1	0.5476	0.4524	0.1341	4	4	4.773	9
						Control vs. PA+2BP	1	0.9414	0.05862	0.1341	4	4	0.6184	9
						PA vs. PA+2BP	0.5476	0.9414	-0.3938	0.1341	4	4	4.154	9
Fig2.U	InhβB-ralative expression(Primary Sertoli)
	Control	PA	PA+2BP		ANOVA table	SS	DF	MS	F (DFn, DFd)	P value	η²
	1.30308	0.629019	0.81482		Treatment (between columns)	0.8209	2	0.4105	F (2, 6) = 49.16	P=0.0002	0.94248
	1.15903	0.390962	0.760767		Residual (within columns)	0.0501	6	0.008349
	1.21088	0.466275	0.675689		Total	0.871	8
p-value	InhβB-ralative expression(Primary Sertoli)				ANOVA summary
	Control	PA			F	49.16
	p=0.0002				P value	0.0002
	PA	PA+2BP			P value summary	***
	p=0.0327				Significant diff. among means (P < 0.05)?	Yes
					R squared	0.9425
					Shapiro-Wilk test
					W	0.9745	0.957	0.9837
					P value	0.6938	0.6009	0.7555
					Passed normality test (alpha=0.05)?	Yes	Yes	Yes
					P value summary	ns	ns	ns
					Tukey's multiple comparisons test	Mean Diff.	95.00% CI of diff.	Below threshold?	Summary	Adjusted P Value
					Control vs. PA	0.7289	0.5000 to 0.9578	Yes	***	0.0002	A-B
					Control vs. PA+2BP	0.4739	0.2450 to 0.7028	Yes	**	0.0017	A-C
					PA vs. PA+2BP	-0.255	-0.4839 to -0.02609	Yes	*	0.0327	B-C
					Test details	Mean 1	Mean 2	Mean Diff.	SE of diff.	n1	n2	q	DF
					Control vs. PA	1.224	0.4954	0.7289	0.07461	3	3	13.82	6
					Control vs. PA+2BP	1.224	0.7504	0.4739	0.07461	3	3	8.983	6
					PA vs. PA+2BP	0.4954	0.7504	-0.255	0.07461	3	3	4.834	6

## Sheet: figure3
	Fig 3C	InhβB mRNA ralative expression(TM4 cell)					ANOVA summary
		EV	EV+PA	OE-Sox9	OE-Sox9+PA		F	108.7					Tukey's multiple comparisons test	Mean Diff.	95.00% CI of diff.	Below threshold?	Summary	Adjusted P Value
		1.0766	0.523579	1.04716	0.618343		P value	<0.0001					EV vs. EV+PA	0.5801	0.4463 to 0.7138	Yes	****	<0.0001	A-B
		1.06916	0.475158	1.22814	0.695672		P value summary	****					EV vs. OE-SOX9	-0.2135	-0.3473 to -0.07976	Yes	**	0.0012	A-C
		1.05444	0.425278	1.2892	0.561158		Significant diff. among means (P < 0.05)?	Yes					EV vs. OE-SOX9+PA	0.3385	0.2047 to 0.4723	Yes	****	<0.0001	A-D
		0.838846	0.357615	1.24529	0.740452		R squared	0.9422					EV+PA vs. OE-SOX9	-0.7936	-0.9274 to -0.6598	Yes	****	<0.0001	B-C
		0.970284	0.338324	1.32545	0.686094								EV+PA vs. OE-SOX9+PA	-0.2416	-0.3754 to -0.1078	Yes	***	0.0003	B-D
		0.990671	0.399558	1.1459	0.667333		ANOVA table	SS	DF	MS	F (DFn, DFd)	P value	OE-SOX9 vs. OE-SOX9+PA	0.552	0.4183 to 0.6858	Yes	****	<0.0001	C-D
							Treatment (between columns)	2.234	3	0.7448	F (3, 20) = 108.7	P<0.0001
	p-value	Sox9-ralative expression(TM4 Cells)					Residual (within columns)	0.137	20	0.006852			Test details	Mean 1	Mean 2	Mean Diff.	SE of diff.	n1	n2	q	DF
		EV	EV+PA				Total	2.371	23				EV vs. EV+PA	1	0.4199	0.5801	0.04779	6	6	17.17	20
		p<0.0001****											EV vs. OE-SOX9	1	1.214	-0.2135	0.04779	6	6	6.319	20
		EV+PA	OE-Sox9										EV vs. OE-SOX9+PA	1	0.6615	0.3385	0.04779	6	6	10.02	20
		P<0.0001****					Shapiro-Wilk test						EV+PA vs. OE-SOX9	0.4199	1.214	-0.7936	0.04779	6	6	23.48	20
		EV+PA	OE-Sox9+PA				W	0.8554	0.9618	0.9414	0.9625		EV+PA vs. OE-SOX9+PA	0.4199	0.6615	-0.2416	0.04779	6	6	7.149	20
		P=0.0003					P value	0.1738	0.8335	0.6705	0.8388		OE-SOX9 vs. OE-SOX9+PA	1.214	0.6615	0.552	0.04779	6	6	16.34	20
		OE-Sox9	OE-Sox9+PA				Passed normality test (alpha=0.05)?	Yes	Yes	Yes	Yes
		P<0.0001****					P value summary	ns	ns	ns	ns
	Fig 3H	Sox9-ralative expression(TM4 Cells)
		Control	PA	PA+2BP		Shapiro-Wilk test					ANOVA table	SS	DF	MS	F (DFn, DFd)	P value	η²		Tukey's multiple comparisons test	Mean Diff.	95.00% CI of diff.	Below threshold?	Summary	Adjusted P Value
		1.13672	1.24157	0.903973		W	1	0.8969	0.9872		Treatment (between columns)	0.02279	2	0.01139	F (2, 6) = 0.05946	P=0.9428	0.0194454		Control vs. PA	0.03066	-1.066 to 1.127	No	ns	0.996	A-B
		1.79589	1.38306	1.03354		P value	0.9967	0.3757	0.7836		Residual (within columns)	1.15	6	0.1916					Control vs. PA+2BP	0.1187	-0.9779 to 1.215	No	ns	0.9416	A-C
		0.481485	0.697491	1.12044		Passed normality test (alpha=0.05)?	Yes	Yes	Yes		Total	1.172	8						PA vs. PA+2BP	0.08805	-1.009 to 1.185	No	ns	0.9673	B-C
						P value summary	ns	ns	ns
	p-value	Sox9-ralative expression(TM4 Cells)																	Test details	Mean 1	Mean 2	Mean Diff.	SE of diff.	n1	n2	q	DF
		Control	PA																Control vs. PA	1.138	1.107	0.03066	0.3574	3	3	0.1213	6
		p=0.9960																	Control vs. PA+2BP	1.138	1.019	0.1187	0.3574	3	3	0.4697	6
		PA	PA+2BP																PA vs. PA+2BP	1.107	1.019	0.08805	0.3574	3	3	0.3484	6
		P=0.9673
	Fig 3J	Sox9-Nuclear-cytoplasmic distribution(TM4 Cells)
		Control	PA	PA+2BP
		1.63894	0.455895	1.27827
		1.22666	0.423436	1.09668
		1.08771	0.436617	1.36137
		1.62964	0.419965	1.47841
		1.9782	0.0932117	1.2167		Shapiro-Wilk test
		1.09261	0.472246	1.60785		W	0.9646	0.681	0.9473
		1.58227	0.377232	2.28857		P value	0.7449	0.0001	0.4477
		1.89188	0.327957	1.16892		Passed normality test (alpha=0.05)?	Yes	No	Yes
		2.54149	0.304479	1.00617		P value summary	ns	***	ns
		1.87112	0.297557	0.859413
		2.06326	0.509714	1.59583		Kruskal-Wallis test			Dunn's multiple comparisons test	Mean rank diff.	Significant?	Summary	Adjusted P Value
		2.36338	0.32097	0.981561		P value	<0.0001		Control vs. PA	27	Yes	****	<0.0001	A-B
		1.99068	0.53161	0.993431		Exact or approximate P value?	Approximate		Control vs. PA+2BP	9.563	No	ns	0.1601	A-C
		2.47766	0.748266	1.86718		P value summary	****		PA vs. PA+2BP	-17.44	Yes	**	0.0013	B-C
		2.8987	0.646493	1.83745		Do the medians vary signif. (P < 0.05)?	Yes
		1.83543	1.6965	1.67582		Number of groups	3		Test details	Mean rank 1	Mean rank 2	Mean rank diff.	n1	n2	Z
						Kruskal-Wallis statistic	30.6		Control vs. PA	36.69	9.688	27	16	16	5.455
	p-value	Sox9-Nuclear-cytoplasmic distribution(TM4 Cells)							Control vs. PA+2BP	36.69	27.13	9.563	16	16	1.932
		Control	PA			Data summary			PA vs. PA+2BP	9.688	27.13	-17.44	16	16	3.523
		p<0.0001****				Number of treatments (columns)	3
		PA	PA+2BP			Number of values (total)	48
		P=0.0013

## Sheet: figure4
Fig4.D		relative ZDHHCs mRNA level (testis)
		Control	PA
	ZDHHC4	0.844304	1.3157
		0.667035	1.33407
		1.08771	1.35269
		1.09873	1.25339
		1.12962	1.47002
		1.41014	0.766222
	ZDHHC9	0.664313	0.852596
		0.806605	0.840858			Z4				Z9				Z16
		1.37548	1.12501			Shapiro-Wilk test				Shapiro-Wilk test				Shapiro-Wilk test
		1.35654	1.18094			W	0.9517	0.7633		W	0.8713	0.8887		W	0.8278
		1.04967	0.376295			P value	0.7544	0.0268		P value	0.2314	0.3113		P value	0.1029
		0.747391	0.993047			Passed normality test (alpha=0.05)?	Yes	No		Passed normality test (alpha=0.05)?	Yes	Yes		Passed normality test (alpha=0.05)?	Yes
	ZDHHC16	0.663658	4.95372			P value summary	ns	*		P value summary	ns	ns		P value summary	ns
		0.682316	0.925633																												0.982
		2.01183	2.29503			Table Analyzed	Z4			t-test				t-test																	0.9613
		0.17906	2.6731							Table Analyzed	Z9			Table Analyzed	Z16																Yes
		0.546583	6.09874			Column B	PA																								ns
		1.91655	3.70253			vs.	vs.			Column B	PA			Column B	PA
						Column A	Control			vs.	vs.			vs.	vs.
p-value	ralative ZDHHCs mRNA level (testis)									Column A	CTL			Column A	CTL
	ZDHHC4	Control	PA			Mann Whitney test
		p=0.123712				P value	0.1797			Unpaired t test				Unpaired t test
	ZDHHC9	Control	PA			Exact or approximate P value?	Exact			P value	0.5577			P value	0.0146
		P=0.557653				P value summary	ns			P value summary	ns			P value summary	*
	ZDHHC16	Control	PA			Significantly different (P < 0.05)?	No			Significantly different (P < 0.05)?	No			Significantly different (P < 0.05)?	Yes
		P=0.014641				One- or two-tailed P value?	Two-tailed			One- or two-tailed P value?	Two-tailed			One- or two-tailed P value?	Two-tailed
						Sum of ranks in column A,B	30 , 48			t, df	t=0.6066, df=10			t, df	t=2.946, df=10
						Mann-Whitney U	9
										How big is the difference?				How big is the difference?
						Difference between medians				Mean of column A	1			Mean of column A	1
						Median of column A	1.093, n=6			Mean of column B	0.8948			Mean of column B	3.441
						Median of column B	1.325, n=6			Difference between means (B - A) ± SEM	-0.1052 ± 0.1734			Difference between means (B - A) ± SEM	2.441 ± 0.8288
						Difference: Actual	0.2317			95% confidence interval	-0.4917 to 0.2813			95% confidence interval	0.5948 to 4.288
						Difference: Hodges-Lehmann	0.2255			R squared (eta squared)	0.03549			R squared (eta squared)	0.4646
										F test to compare variances				F test to compare variances
										F, DFn, Dfd	1.159, 5, 5			F, DFn, Dfd	5.968, 5, 5
										P value	0.8754			P value	0.0721
										P value summary	ns			P value summary	ns
										Significantly different (P < 0.05)?	No			Significantly different (P < 0.05)?	No
										Data analyzed				Data analyzed
										Sample size, column A	6			Sample size, column A	6
										Sample size, column B	6			Sample size, column B	6
Fig4.J	SOX9-relative expression(TM4 cells)				Shapiro-Wilk test
	NC	NC+PA	Si-ZDHHC16+PA		W	0.7637	0.9052	0.9841
	0.82098	0.792682	0.823335		P value	0.0305	0.4021	0.7585
	0.813776	0.861868	0.951298		Passed normality test (alpha=0.05)?	No	Yes	Yes
	0.427079	0.546931	0.741551		P value summary	*	ns	ns
p-value	SOX9-relative expression(TM4 cells)
	NC	NC+PA			Kruskal-Wallis test
	p>0.9999				P value	0.6286
	NC+PA	Si-ZDHHC16+PA			Exact or approximate P value?	Exact
	p>0.9999				P value summary	ns
					Do the medians vary signif. (P < 0.05)?	No
					Number of groups	3
					Kruskal-Wallis statistic	1.156		η² = 0
					Data summary
					Number of treatments (columns)	3
					Number of values (total)	9
					Dunn's multiple comparisons test	Mean rank diff.	Significant?	Summary	Adjusted P Value
					NC vs. NC+PA	-0.6667	No	ns	>0.9999	A-B
					NC vs. Si-ZDHHC16+PA	-2.333	No	ns	0.8902	A-C
					NC+PA vs. Si-ZDHHC16+PA	-1.667	No	ns	>0.9999	B-C
					Test details	Mean rank 1	Mean rank 2	Mean rank diff.	n1	n2	Z
					NC vs. NC+PA	4	4.667	-0.6667	3	3	0.2981
					NC vs. Si-ZDHHC16+PA	4	6.333	-2.333	3	3	1.043
					NC+PA vs. Si-ZDHHC16+PA	4.667	6.333	-1.667	3	3	0.7454
	Fig 4L	Sox9-Nuclear-cytoplasmic distribution(TM4 Cells)
		NC	NC+PA	siZDHHC16+PA		Shapiro-Wilk test
		1.22153	0.480793	1.02292		W	0.8006	0.964	0.9279
		1.12621	0.634164	1.31329		P value	0.0028	0.734	0.2256
		1.30835	0.472464	1.30592		Passed normality test (alpha=0.05)?	No	Yes	Yes
		1.72041	0.499282	1.07407		P value summary	**	ns	ns
		1.36561	0.452748	0.986342
		1.7185	0.384228	1.83956		Kruskal-Wallis test			Dunn's multiple comparisons test	Mean rank diff.	Significant?	Summary	Adjusted P Value
		1.88004	0.392458	1.01733		P value	<0.0001		Untreated vs. Placebo	27.06	Yes	****	<0.0001	A-B
		1.62657	0.807424	1.84716		Exact or approximate P value?	Approximate		Untreated vs. Treated	6.313	No	ns	0.6066	A-C
		0.926259	0.586025	1.09068		P value summary	****		Placebo vs. Treated	-20.75	Yes	****	<0.0001	B-C
		1.9334	0.595761	1.38246		Do the medians vary signif. (P < 0.05)?	Yes
		1.5359	0.140522	0.675453		Number of groups	3		Test details	Mean rank 1	Mean rank 2	Mean rank diff.	n1	n2	Z
		1.8863	0.526735	1.84457		Kruskal-Wallis statistic	32.73		Untreated vs. Placebo	35.63	8.563	27.06	16	16	5.467
		1.35565	0.4426	1.34021					Untreated vs. Treated	35.63	29.31	6.313	16	16	1.275
		1.64077	0.263615	1.43884		Data summary			Placebo vs. Treated	8.563	29.31	-20.75	16	16	4.192
		3.34611	0.542672	1.21555		Number of treatments (columns)	3
		1.73075	0.596615	1.74902		Number of values (total)	48
	p-value	Sox9-Nuclear-cytoplasmic distribution(TM4 Cells)
		NC	NC+PA
		p<0.0001****
		NC+PA	siZDHHC16+PA
		p<0.0001****

## Sheet: figure5
	Fig5.A	Cell-cultural medium INHB （TM4 cells)				Shapiro-Wilk test							Fig5.E	Cell-cultural medium INHB （Primary Sertoli)				ANOVA summary
		NC	NC+PA	siZDHHC16+PA		W	0.84	0.861	0.9928					NC	NC+PA	si-ZDHHC16+PA		F	7.015
		32.77	17.99	24.49		P value	0.1649	0.2318	0.9715					24.31	21.6	27.15		P value	0.0078
		21.78	16.22	29.8		Passed normality test (alpha=0.05)?	Yes	Yes	Yes					21.02	9.34	19.4		P value summary	**
		33.5	12.73	26.01		P value summary	ns	ns	ns					28.27	21.97	30.36		Significant diff. among means (P < 0.05)?	Yes
		25.93	6.85	21.45										25.54	7.88	23.4		R squared	0.5005
		21.56	17.16			ANOVA table	SS	DF	MS	F (DFn, DFd)	P value			29.97	19.43	19.53
						Treatment (between columns)	482.7	2	241.4	F (2, 11) = 10.49	P=0.0028			22.69	8.14			Shapiro-Wilk test
						Residual (within columns)	253	11	23									W	0.9718	0.7817	0.9061
		Cell-cultural medium INHB （TM4 cells)				Total	735.7	13						Cell-cultural medium INHB （Primary Sertoli)				P value	0.9045	0.0511	0.4444
	p-value	NC	NC+PA								η²		p-value	NC	NC+PA			Passed normality test (alpha=0.05)?	Yes	Yes	Yes
		p=0.0035				ANOVA summary					0.65611			p=0.0098				P value summary	ns	ns	ns
		NC+PA	siZDHHC16+PA			F	10.49							NC+PA	Si-ZDHHC16+PA
		p=0.0128				P value	0.0028							p=0.0298				ANOVA table	SS	DF	MS	F (DFn, DFd)	P value	η²
						P value summary	**											Treatment (between columns)	390.6	2	195.3	F (2, 14) = 7.015	P=0.0078	0.500513
						Significant diff. among means (P < 0.05)?	Yes											Residual (within columns)	389.8	14	27.84
						R squared	0.6561											Total	780.4	16
						Tukey's multiple comparisons test	Mean Diff.	95.00% CI of diff.	Below threshold?	Summary	Adjusted P Value							Tukey's multiple comparisons test	Mean Diff.	95.00% CI of diff.	Below threshold?	Summary	Adjusted P Value
						NC vs. NC+PA	12.92	4.726 to 21.11	Yes	**	0.0035	A-B						NC vs. NC+PA	10.57	2.600 to 18.55	Yes	**	0.0098	A-B
						NC vs. si-ZDHHC16+PA	1.671	-7.019 to 10.36	No	ns	0.8637	A-C						NC vs. si-ZDHHC16+PA	1.332	-7.030 to 9.694	No	ns	0.9093	A-C
						NC+PA vs. si-ZDHHC16+PA	-11.25	-19.94 to -2.558	Yes	*	0.0128	B-C						NC+PA vs. si-ZDHHC16+PA	-9.241	-17.60 to -0.8790	Yes	*	0.0298	B-C
						Test details	Mean 1	Mean 2	Mean Diff.	SE of diff.	n1	n2	q	DF				Test details	Mean 1	Mean 2	Mean Diff.	SE of diff.	n1	n2	q	DF
						NC vs. NC+PA	27.11	14.19	12.92	3.033	5	5	6.023	11				NC vs. NC+PA	25.3	14.73	10.57	3.046	6	6	4.908	14
						NC vs. si-ZDHHC16+PA	27.11	25.44	1.671	3.217	5	4	0.7343	11				NC vs. si-ZDHHC16+PA	25.3	23.97	1.332	3.195	6	5	0.5896	14
						NC+PA vs. si-ZDHHC16+PA	14.19	25.44	-11.25	3.217	5	4	4.944	11				NC+PA vs. si-ZDHHC16+PA	14.73	23.97	-9.241	3.195	6	5	4.09	14
						Shapiro-Wilk test
	Fig5.B	relative InhβB mRNA level (TM4 cells)				W	0.8042	0.9604	0.993
		NC	NC+PA	siZDHHC16+PA		P value	0.1246	0.6174	0.8398
		1.0897	0.48094	0.831581		Passed normality test (alpha=0.05)?	Yes	Yes	Yes
		1.1126	0.467789	0.948638		P value summary	ns	ns	ns
		0.797706	0.508362	0.744286
						ANOVA table	SS	DF	MS	F (DFn, DFd)	P value	η²
		relative InhβB mRNA level (TM4 cells)				Treatment (between columns)	0.4162	2	0.2081	F (2, 6) = 14.95	P=0.0047	0.832733
	p-value	NC	NC+PA			Residual (within columns)	0.08353	6	0.01392
		p=0.0042				Total	0.4998	8
		NC+PA	siZDHHC16+PA
		p=0.0237
						Tukey's multiple comparisons test	Mean Diff.	95.00% CI of diff.	Below threshold?	Summary	Adjusted P Value
						NC vs. NC+PA	0.5143	0.2187 to 0.8099	Yes	**	0.0042	A-B
						NC vs. PA+Si-ZDHHC16	0.1585	-0.1371 to 0.4541	No	ns	0.2993	A-C
						NC+PA vs. PA+Si-ZDHHC16	-0.3558	-0.6514 to -0.06021	Yes	*	0.0237	B-C
	Fig5.F	relative InhβB mRNA level (Primary Sertoli)				Shapiro-Wilk test
		NC	NC+PA	siZDHHC16+PA		W	0.9166	0.8526	0.8699
		1.0369	0.769648	0.859918		P value	0.4406	0.2474	0.2953
		1.01556	0.738296	0.841286		Passed normality test (alpha=0.05)?	Yes	Yes	Yes
		0.947548	0.733196	0.954139		P value summary	ns	ns	ns
		relative InhβB mRNA level (Primary Sertoli)				Tukey's multiple comparisons test	Mean Diff.	95.00% CI of diff.	Below threshold?	Summary	Adjusted P Value
	p-value	NC	NC+PA			NC vs. NC+PA	0.253	0.1388 to 0.3671	Yes	**	0.0012	A-B
		p=0.0012				NC vs. Si-ZDHHC16+PA	0.1149	0.0007491 to 0.2290	Yes	*	0.0488	A-C
		NC+PA	siZDHHC16+PA			NC+PA vs. Si-ZDHHC16+PA	-0.1381	-0.2522 to -0.02393	Yes	*	0.0232	B-C
		p=0.0232
						ANOVA table	SS	DF	MS	F (DFn, DFd)	P value	η²
						Treatment (between columns)	0.09625	2	0.04812	F (2, 6) = 23.18	P=0.0015	0.885465
						Residual (within columns)	0.01245	6	0.002076
						Total	0.1087	8
	Fig5.D	InhβB-relative expression(TM4 Cells)				Shapiro-Wilk test
		NC	NC+PA	PA+Si-ZDHHC16		W	0.8285	0.9956	0.8275
		1	0.626541	0.742805		P value	0.1845	0.8737	0.1821
		0.927834	0.707105	0.82754		Passed normality test (alpha=0.05)?	Yes	Yes	Yes
		0.992354	0.662203	0.837443		P value summary	ns	ns	ns
	p-value	InhβB-relative expression(TM4 Cells)				ANOVA table	SS	DF	MS	F (DFn, DFd)	P value	η²
		Control	PA			Treatment (between columns)	0.1761	2	0.08804	F (2, 6) = 63.13	P<0.0001	0.954472
		p=0.0004				Residual (within columns)	0.008368	6	0.001395
		PA	PA+2BP			Total	0.1845	8
		P=0.0212
						Tukey's multiple comparisons test	Mean Diff.	95.00% CI of diff.	Below threshold?	Summary	Adjusted P Value
						NC vs. NC+PA	0.3081	0.1969 to 0.4193	Yes	***	0.0004	A-B
						NC vs. PA+Si-ZDHHC16	0.1708	0.05963 to 0.2820	Yes	**	0.0078	A-C
						NC+PA vs. PA+Si-ZDHHC16	-0.1373	-0.2485 to -0.02615	Yes	*	0.0212	B-C

## Sheet: figure6
	Fig6.A	CCK-8 (GC1 cells)
		INHB 0	10	20	40(ng/ml)		Dunnett's multiple comparisons test	Mean Diff.	95.00% CI of diff.	Below threshold?	Summary	Adjusted P Value	A-?
		1	1.35912	1.59927	2.16548		INHB 0 vs. 10	-0.4487	-0.7720 to -0.1255	Yes	**	0.0058	B	10
		1	1.8093	1.65655	2.14933		INHB 0 vs. 20	-0.6248	-0.9481 to -0.3016	Yes	***	0.0003	C	20
		1	1.16891	1.46707	1.34223		INHB 0 vs. 40(ng/ml)	-0.7701	-1.093 to -0.4469	Yes	****	<0.0001	D	40(ng/ml)
		1	1.25116	1.55373	1.72705
		1	1.33488	1.80196	1.66463		Test details	Mean 1	Mean 2	Mean Diff.	SE of diff.	n1	n2	q	DF
		1	1.76891	1.6705	1.57209		INHB 0 vs. 10	1	1.449	-0.4487	0.1272	6	6	3.527	20
							INHB 0 vs. 20	1	1.625	-0.6248	0.1272	6	6	4.911	20
	p-value	CCK-8 (GC1 cells)					INHB 0 vs. 40(ng/ml)	1	1.77	-0.7701	0.1272	6	6	6.053	20
		INHB 0ng/ml	10ng/ml				INHB 0 vs. 40(ng/ml)	1	1.77	-0.7701	0.1272	6	6	8.56	20
		p=0.0058
		INHB 0ng/ml	20ng/ml				Brown-Forsythe test
		P=0.0003					F (DFn, DFd)	3.356 (3, 20)
		INHB 0ng/ml	40ng/ml				P value	0.0394
		P<0.0001					P value summary	*
							Are SDs significantly different (P < 0.05)?	Yes
							Shapiro-Wilk test
							W	Invalid input data	0.8433	0.985	0.9071
							P value		0.1388	0.9736	0.4173
							Passed normality test (alpha=0.05)?		Yes	Yes	Yes
							P value summary		ns	ns	ns
	Fig6.C	EDU proportion% (GC1 cells)
		INHB 0	10	20	40ng/ml		Dunnett's multiple comparisons test	Mean Diff.	95.00% CI of diff.	Below threshold?	Summary	Adjusted P Value	A-?
		5.88235	12.6374	40.8163	31.4721		INHB 0 vs. 10	-16.94	-27.02 to -6.859	Yes	**	0.0019	B	10
		3.0303	31.7391	29.6053	33.8462		INHB 0 vs. 20	-28.28	-37.54 to -19.02	Yes	****	<0.0001	C	20
		6.98925	21.9828	30.9623	40.5405		INHB 0 vs. 40ng/ml	-29.84	-39.10 to -20.58	Yes	****	<0.0001	D	40ng/ml
		5.60748		32.4528	34.2308
		4.3956					Test details	Mean 1	Mean 2	Mean Diff.	SE of diff.	n1	n2	q	DF
							INHB 0 vs. 10	5.181	22.12	-16.94	3.729	5	3	4.542	12
	p-value	EDU proportion% (GC1 cells)					INHB 0 vs. 20	5.181	33.46	-28.28	3.426	5	4	8.255	12
		INHB 0ng/ml	10ng/ml				INHB 0 vs. 40ng/ml	5.181	35.02	-29.84	3.426	5	4	8.711	12
		p=0.0019
		INHB 0ng/ml	20ng/ml				Brown-Forsythe test
		P<0.0001					F (DFn, DFd)	1.542 (3, 12)
		INHB 0ng/ml	40ng/ml				P value	0.2544
		P<0.0001					P value summary	ns
							Are SDs significantly different (P < 0.05)?	No
							Shapiro-Wilk test
							W	0.9733	0.9998	0.8297	0.8797
							P value	0.8961	0.9763	0.1671	0.3375
							Passed normality test (alpha=0.05)?	Yes	Yes	Yes	Yes
							P value summary	ns	ns	ns	ns
